# Supplementary material for: Genetic Resistance to Bacillus thuringiensis Alters Feeding Behaviour in the Cabbage Looper, Trichoplusia ni
Source: PLoS One. 2014 Jan 21;9(1):e85709. doi: 10.1371/journal.pone.0085709 (PMC3897465; doi:10.1371/journal.pone.0085709)
Supplement: Dataset S1 — Data of nutrient intake and development measures. (XLS) [file pone.0085709.s002.xls]

## Sheet: Pupa
Colony	Choice	DryPupa	Initweight	Sex	Protein	Carb	Wet Pupa	Prop P	Days to Pupa
S	AC	0.0346	0.1032	1	0.043445	0.0191898	0.1642	0.693623	3
S	AC	0.0634	0.086	1	0.0734638	0.0540826	0.2486	0.575977	3
S	AC	0.0534	0.0862	1	0.0647866	0.0456301	0.2249	0.586747	3
S	AC	0.0576	0.0732	0	0.0639868	0.0506684	0.2102	0.55808	3
S	AC	0.0592	0.094	0	0.075387	0.0423043	0.2212	0.640548	3
S	AC	0.0482	0.0747	0	0.0514858	0.0472906	0.1758	0.521236	3
S	AC	0.049	0.0867	0	0.0529071	0.0357396	0.1821	0.596831	3
S	AC	0.0515	0.0971	1	0.0673413	0.036402	0.1955	0.649115	3
S	AC	0.0578	0.0807	1	0.0792533	0.0325278	0.239	0.709004	3
S	AC	0.0499	0.1006	1	0.0573649	0.0457211	0.2033	0.556476	3
S	AC	0.0544	0.0987	1	0.0663623	0.0301451	0.2215	0.68764	3
S	AC	0.0526	0.1121	1	0.0677165	0.0332084	0.2226	0.670959	3
S	AC	0.06	0.0717	1	0.0691025	0.0513535	0.2302	0.573674	3
S	AC	0.0553	0.0715	0	0.0605416	0.0498974	0.1983	0.54819	3
S	AC	0.0606	0.0664	1	0.0748118	0.0426692	0.2436	0.636799	3
S	AC	0.0508	0.0838	0	0.0628151	0.0358569	0.1779	0.636605	3
S	AC	0.059	0.0769	1	0.0789481	0.0469589	0.2179	0.627035	3
S	AC	0.0583	0.0748	0	0.0647828	0.0513947	0.213	0.557619	3
S	AC	0.0613	0.0959	1	0.0756786	0.0510253	0.2303	0.597287	3
S	AC	0.045	0.0766	0	0.046873	0.0414167	0.1776	0.5309	3
S	AC	0.0606	0.0794	1	0.0719581	0.0428734	0.2334	0.626641	3
S	AC	0.0577	0.1073	1	0.0738939	0.0363523	0.2277	0.670262	3
S	AC	0.0574	0.077	1	0.0602346	0.0490727	0.226	0.551057	2
S	AC	0.0642	0.111	1	0.0749331	0.0570021	0.239	0.567954	3
S	AC	0.0556	0.0787	1	0.0600343	0.0448351	0.2146	0.572467	3
S	AC	0.0585	0.1103	0	0.0672337	0.0405431	0.2105	0.623823	3
S	AC	0.0526	0.1065	0	0.0631494	0.0377783	0.2012	0.62569	3
S	AC	0.0524	0.104	0	0.0504039	0.0396572	0.2038	0.559663	2
S	AC	0.0615	0.1153	0	0.0678799	0.0563042	0.2275	0.546607	3
S	AC	0.0544	0.0733	1	0.0651564	0.0460849	0.216	0.585721	3
S	AC	0.0602	0.1209	0	0.0611467	0.0581008	0.222	0.512772	3
S	AC	0.0578	0.1136	0	0.07345	0.0607345	0.1899	0.547381	3
S	AC	0.0721	0.0722	1	0.0876625	0.056443	0.2697	0.608322	3
S	AD	0.0498	0.0891	1	0.0743959	0.0266583	0.216	0.736198	3
S	AD	0.061	0.094	0	0.0719963	0.0668337	0.233	0.518593	3
S	AD	0.0549	0.0911	1	0.0625592	0.0663035	0.2286	0.485472	3
S	AD	0.0484	0.059	0	0.06906	0.0353723	0.1913	0.661289	3
S	AD	0.0489	0.0735	1	0.0702304	0.0287383	0.2206	0.709622	3
S	AD	0.0538	0.0886	0	0.0649121	0.0495657	0.2134	0.567028	3
S	AD	0.0642	0.0988	0	0.0715488	0.0762149	0.2403	0.484211	3
S	AD	0.0476	0.0632	1	0.0666508	0.0441765	0.2045	0.601393	3
S	AD	0.0491	0.0787	0	0.0684679	0.0323102	0.1999	0.679393	3
S	AD	0.0509	0.0835	0	0.062322	0.037527	0.2023	0.624162	3
S	AD	0.0472	0.0777	1	0.0538129	0.0586218	0.2052	0.478615	3
S	AD	0.0536	0.1051	1	0.056617	0.0507176	0.2242	0.527481	3
S	AD	0.0524	0.0854	1	0.0646117	0.0427874	0.216	0.601604	3
S	AD	0.0543	0.0754	1	0.0635222	0.0566866	0.2235	0.528432	3
S	AD	0.0507	0.0704	0	0.0558307	0.0584656	0.1995	0.488473	3
S	AD	0.0621	0.0842	0	0.064359	0.065124	0.2305	0.497046	3
S	AD	0.0632	0.09	1	0.0713821	0.0694795	0.2464	0.506753	3
S	AD	0.0632	0.1089	1	0.0743382	0.0521175	0.258	0.58786	3
S	AD	0.0522	0.0875	0	0.0672368	0.0561477	0.2082	0.544937	3
S	AD	0.0531	0.0712	1	0.0608865	0.0709343	0.2167	0.461888	3
S	AD	0.0511	0.0934	0	0.0765056	0.0198099	0.1955	0.794323	3
S	AD	0.0576	0.0623	0	0.0708567	0.0641495	0.2344	0.52484	3
S	AD	0.0633	0.1049	1	0.061929	0.0905583	0.2498	0.406126	3
S	AD	0.0432	0.0697	1	0.0473946	0.0522658	0.1872	0.475561	3
S	AD	0.059	0.0987	0	0.0681961	0.0559241	0.2295	0.549436	3
S	AD	0.0526	0.0707	0	0.0641069	0.0454565	0.2034	0.585113	3
S	AD	0.0523	0.0822	0	0.0721034	0.0276125	0.2017	0.723088	3
S	AD	0.0532	0.0798	1	0.0696699	0.0436748	0.2189	0.614672	3
S	AD	0.0534	0.0744	1	0.0621364	0.0492012	0.2242	0.55809	3
S	AD	0.0574	0.0787	0	0.0715491	0.0544239	0.2257	0.567972	3
S	AD	0.0526	0.0759	1	0.0686969	0.0533879	0.2167	0.562698	3
S	AD	0.0573	0.1064	1	0.0650745	0.0534285	0.2384	0.549138	2
S	AD	0.0567	0.0953	1	0.0644917	0.0433942	0.2397	0.597777	3
S	AD	0.0486	0.0672	0	0.0573235	0.0458136	0.1966	0.555799	3
S	AD	0.0555	0.0751	0	0.0648994	0.0648399	0.2155	0.500229	3
S	AD	0.0713	0.1109	0	0.0723742	0.0874496	0.2582	0.452837	4
S	AD	0.047	0.1226	0	0.0480612	0.0565878	0.1803	0.459261	3
S	AD	0.0592	0.1079	0	0.0805657	0.0319172	0.2357	0.716249	3
S	AD	0.0675	0.1119	0	0.0726868	0.0819939	0.2622	0.469915	3
S	AE	0.0343	0.0817	1	0.0499657	0.0381297	0.1635	0.567177	3
S	AE	0.0428	0.0827	1	0.0533199	0.0480788	0.1939	0.525844	3
S	AE	0.0556	0.092	0	0.061	0.0645936	0.1955	0.485694	3
S	AE	0.053	0.0993	0	0.0644975	0.0426711	0.2121	0.601832	3
S	AE	0.0558	0.1188	0	0.0611746	0.0410315	0.2226	0.598542	3
S	AE	0.0521	0.1038	0	0.0563006	0.0569496	0.2106	0.497135	3
S	AE	0.0605	0.1097	0	0.0792535	0.0422792	0.2285	0.652117	3
S	AE	0.0248	0.0812	1	0.0325321	0.034321	0.122	0.486621	3
S	AE	0.0394	0.0869	0	0.0526817	0.0298434	0.1754	0.638372	3
S	AE	0.0539	0.1092	0	0.077892	0.0311452	0.223	0.714362	3
S	AE	0.0523	0.0738	1	0.0611077	0.0722923	0.2203	0.458078	3
S	AE	0.0516	0.0954	0	0.0668856	0.0392773	0.2075	0.630028	3
S	AE	0.0544	0.1037	1	0.0699474	0.0405205	0.2267	0.633192	3
S	AE	0.0456	0.0822	0	0.0476073	0.0478363	0.1888	0.4988	3
S	AE	0.0527	0.1095	1	0.0610495	0.0578149	0.2096	0.513606	3
S	AE	0.0565	0.1039	1	0.075321	0.0402082	0.2334	0.651965	3
S	AE	0.0485	0.1135	0	0.0509584	0.0320331	0.1943	0.61402	3
S	AE	0.0555	0.1033	0	0.0692453	0.0389955	0.2197	0.639734	3
S	AE	0.0574	0.0792	0	0.0696482	0.0399742	0.2345	0.635347	3
S	AE	0.0495	0.1129	0	0.0598693	0.0467108	0.2033	0.561731	3
S	AE	0.0551	0.0779	1	0.0678788	0.0538216	0.2306	0.557753	3
S	AE	0.0401	0.1094	0	0.0471195	0.0572212	0.1562	0.451593	3
S	AE	0.052	0.0602	1	0.0666287	0.0488689	0.2173	0.576884	3
S	AE	0.0539	0.1093	1	0.0526286	0.0720251	0.2192	0.422198	4
S	AE	0.0645	0.082	0	0.0745571	0.0749099	0.2493	0.49882	3
S	AE	0.0465	0.094	1	0.0638414	0.0387967	0.2096	0.622005	3
S	AE	0.0584	0.0805	0	0.0692862	0.0542844	0.2258	0.560701	3
S	AE	0.0569	0.083	0	0.081383	0.0386681	0.2234	0.677903	3
S	AE	0.0529	0.1024	1	0.0565767	0.0565979	0.2206	0.499906	3
S	AE	0.0424	0.08	1	0.0447462	0.0467629	0.1909	0.488981	3
S	AE	0.046	0.0955	0	0.0539645	0.0476664	0.1916	0.530985	3
S	AE	0.062	0.0706	0	0.07012	0.0587577	0.2482	0.544081	3
S	AE	0.0607	0.1087	1	0.0594134	0.063557	0.2439	0.483152	3
S	AE	0.0596	0.0973	1	0.0764263	0.038292	0.2541	0.666208	3
S	AE	0.0486	0.1025	0	0.0495101	0.0590374	0.1934	0.456114	3
S	AE	0.0584	0.0776	1	0.0758492	0.0538914	0.2439	0.584622	3
S	AE	0.057	0.0726	0	0.0762798	0.0327144	0.2293	0.699852	3
S	AE	0.06	0.0876	1	0.0802366	0.0548414	0.2384	0.594002	3
S	AE	0.054	0.0639	0	0.0716875	0.0400121	0.2184	0.641788	3
RU	AC	0.0522	0.0756	0	0.0642976	0.0364213	0.2051	0.638386	3
RU	AC	0.0509	0.0641	1	0.067329	0.0361259	0.22	0.650805	4
RU	AC	0.0488	0.0763	1	0.0625735	0.032025	0.2133	0.661463	3
RU	AC	0.0581	0.0851	1	0.0702277	0.0484057	0.2334	0.591972	3
RU	AC	0.0493	0.0753	1	0.0564906	0.0430846	0.1959	0.567316	3
RU	AC	0.054	0.0806	1	0.0658771	0.0432997	0.2147	0.603398	3
RU	AC	0.0508	0.0729	1	0.0676562	0.0351222	0.2049	0.658272	3
RU	AC	0.0547	0.0737	0	0.0751096	0.0266876	0.2119	0.737835	3
RU	AC	0.0596	0.0867	1	0.0648152	0.0514313	0.2288	0.557567	3
RU	AC	0.0512	0.0877	1	0.0670643	0.0319512	0.2122	0.677311	3
RU	AC	0.0527	0.088	1	0.0743153	0.0253588	0.2306	0.745582	3
RU	AC	0.0552	0.0744	1	0.0667927	0.0404568	0.2284	0.622779	4
RU	AC	0.0532	0.0876	1	0.0708129	0.0386688	0.2252	0.646801	3
RU	AC	0.0518	0.0704	1	0.0757769	0.0190993	0.2197	0.798693	3
RU	AC	0.0598	0.0964	1	0.065726	0.0539858	0.2293	0.549035	3
RU	AC	0.0487	0.0842	1	0.059463	0.0378936	0.2039	0.610775	3
RU	AC	0.0551	0.0916	1	0.0593135	0.0531413	0.2037	0.527443	3
RU	AC	0.0535	0.0915	0	0.0760739	0.0272145	0.2129	0.736519	3
RU	AC	0.0569	0.0939	1	0.0917948	0.0271365	0.2296	0.771831	3
RU	AC	0.0516	0.0845	0	0.0783779	0.025247	0.2038	0.756362	3
RU	AC	0.0508	0.0913	1	0.067864	0.0272231	0.2173	0.713704	3
RU	AC	0.0525	0.0721	1	0.0827306	0.0275901	0.2203	0.74991	3
RU	AC	0.05	0.0758	0	0.0666358	0.0290143	0.1922	0.696662	3
RU	AC	0.055	0.0936	1	0.074298	0.0325076	0.2363	0.695638	3
RU	AC	0.0548	0.0893	1	0.0620321	0.0468082	0.221	0.569937	3
RU	AC	0.0519	0.0765	0	0.0778727	0.0263124	0.2005	0.747446	3
RU	AC	0.0649	0.0723	1	0.0813561	0.0481282	0.2489	0.628309	3
RU	AC	0.0535	0.0991	0	0.0679898	0.0298704	0.2012	0.694765	3
RU	AC	0.054	0.086	1	0.0632776	0.0314474	0.2296	0.668014	3
RU	AC	0.0511	0.0923	0	0.0619786	0.0326614	0.192	0.654888	3
RU	AC	0.0522	0.0861	1	0.053677	0.0370868	0.2084	0.591392	3
RU	AC	0.0481	0.1058	0	0.0565599	0.0289039	0.2053	0.6618	3
RU	AC	0.0505	0.1062	0	0.0777042	0.0331528	0.194	0.700941	3
RU	AC	0.048	0.0766	0	0.0679035	0.0320457	0.2175	0.67938	3
RU	AC	0.0471	0.0665	0	0.064122	0.0254017	0.1792	0.716257	3
RU	AC	0.0452	0.0818	0	0.0675043	0.0306516	0.1967	0.687725	2
RU	AC	0.0544	0.0739	1	0.0668166	0.0354835	0.2174	0.653143	4
RU	AC	0.0577	0.0835	1	0.0668313	0.0429017	0.2291	0.609036	3
RU	AC	0.056	0.0826	1	0.0884845	0.0214945	0.2236	0.804558	3
RU	AD	0.038	0.0563	0	0.0658657	0.0213034	0.166	0.755608	3
RU	AD	0.0334	0.0562	0	0.0675758	0.0293474	0.1428	0.69721	3
RU	AD	0.0449	0.0857	0	0.0773548	0.0206367	0.1889	0.789403	3
RU	AD	0.04	0.0897	0	0.068668	0.0189742	0.1807	0.783503	3
RU	AD	0.0513	0.1108	1	0.0688188	0.0311569	0.2242	0.688355	4
RU	AD	0.0493	0.0977	0	0.0645353	0.0357776	0.2012	0.64334	3
RU	AD	0.0516	0.1071	1	0.057511	0.0571753	0.2227	0.501464	3
RU	AD	0.0498	0.1009	1	0.0623997	0.0408907	0.2147	0.604119	4
RU	AD	0.0511	0.1072	0	0.0541831	0.0428572	0.1982	0.558356	3
RU	AD	0.0402	0.0653	0	0.0656674	0.0287205	0.1765	0.695718	3
RU	AD	0.0513	0.1009	0	0.0757923	0.0270649	0.2145	0.736869	3
RU	AD	0.049	0.0634	0	0.0702076	0.0446646	0.1953	0.61118	3
RU	AD	0.0481	0.08	0	0.0564428	0.0575895	0.186	0.494972	3
RU	AD	0.0523	0.1039	0	0.0713884	0.0260449	0.2143	0.73269	2
RU	AD	0.0479	0.0964	0	0.0697598	0.0349277	0.2025	0.666362	3
RU	AD	0.0431	0.0633	0	0.0569266	0.0449615	0.1785	0.558717	3
RU	AD	0.0246	0.0859	0	0.0329654	0.0212022	0.1182	0.608581	3
RU	AD	0.0381	0.0867	0	0.0439858	0.0381181	0.162	0.535734	3
RU	AD	0.0465	0.109	0	0.0625361	0.0211393	0.1851	0.747366	4
RU	AD	0.0461	0.0762	0	0.0782388	0.0247577	0.1823	0.759626	3
RU	AD	0.0555	0.0926	1	0.0607857	0.0575106	0.2113	0.513843	3
RU	AD	0.0419	0.1016	0	0.0585425	0.0177713	0.2203	0.767128	3
RU	AD	0.0582	0.1094	1	0.0684498	0.0614871	0.2313	0.526793	3
RU	AD	0.0414	0.0748	0	0.0654972	0.0270937	0.1738	0.707383	3
RU	AD	0.0475	0.1032	0	0.0691478	0.0221177	0.199	0.757655	3
RU	AD	0.0529	0.115	1	0.0721547	0.0274822	0.2242	0.724176	3
RU	AD	0.0517	0.0981	0	0.0611433	0.0447067	0.2098	0.577641	3
RU	AD	0.0468	0.0959	1	0.0609064	0.0227701	0.1978	0.727879	3
RU	AD	0.0529	0.1051	1	0.071526	0.0354088	0.2208	0.668874	3
RU	AD	0.0492	0.0956	1	0.0629254	0.029797	0.21	0.678643	3
RU	AD	0.0568	0.1049	1	0.0546421	0.0562577	0.2217	0.492716	3
RU	AD	0.0493	0.0845	1	0.0540755	0.0584728	0.2074	0.480465	3
RU	AD	0.0374	0.0726	0	0.0437067	0.0444043	0.1528	0.496041	3
RU	AD	0.0493	0.0876	0	0.0563714	0.0513365	0.1978	0.523373	3
RU	AD	0.0527	0.118	0	0.0788749	0.0241335	0.2191	0.765713	4
RU	AD	0.0489	0.1285	0	0.0557268	0.0195476	0.1995	0.740316	3
RU	AE	0.0485	0.106	0	0.0641935	0.0216875	0.2135	0.74747	3
RU	AE	0.0482	0.0822	1	0.0486104	0.062995	0.1991	0.435556	3
RU	AE	0.0482	0.1071	0	0.0513346	0.0405329	0.1901	0.55879	3
RU	AE	0.0391	0.0971	0	0.055408	0.0197947	0.1695	0.736783	3
RU	AE	0.0446	0.0975	0	0.0651908	0.0311787	0.1882	0.676467	3
RU	AE	0.047	0.1149	1	0.0522859	0.0402232	0.2132	0.565197	3
RU	AE	0.0542	0.1138	1	0.0740911	0.035074	0.2302	0.678707	3
RU	AE	0.0363	0.0741	0	0.0550724	0.0262191	0.1638	0.677468	3
RU	AE	0.0502	0.0961	1	0.0573466	0.0440683	0.2119	0.565465	3
RU	AE	0.0367	0.0737	0	0.064828	0.0215261	0.1694	0.750723	3
RU	AE	0.0469	0.0929	0	0.0716384	0.0277879	0.1933	0.720518	3
RU	AE	0.042	0.0863	0	0.0683622	0.0220358	0.1842	0.756236	3
RU	AE	0.0358	0.091	0	0.052535	0.0301415	0.1629	0.635429	3
RU	AE	0.0469	0.0807	1	0.0726742	0.0354663	0.2065	0.672035	4
RU	AE	0.0487	0.116	0	0.0685689	0.0254914	0.2035	0.728989	3
RU	AE	0.042	0.0743	0	0.0744973	0.0308848	0.1898	0.706925	4
RU	AE	0.0445	0.1018	0	0.0563243	0.0290841	0.1903	0.65947	3
RU	AE	0.0553	0.11	0	0.0709856	0.04222	0.2222	0.62705	3
RU	AE	0.0533	0.1033	0	0.0657242	0.0416927	0.2086	0.611861	3
RU	AE	0.0418	0.0675	0	0.0508088	0.0271935	0.1825	0.651376	3
RU	AE	0.0421	0.0767	0	0.0567273	0.0267935	0.1818	0.6792	3
RU	AE	0.0472	0.0686	1	0.0719852	0.0313526	0.2065	0.696601	3
RU	AE	0.0548	0.1001	1	0.0751929	0.0281438	0.2256	0.727649	3
RU	AE	0.045	0.0646	1	0.0758621	0.022289	0.1924	0.772912	3
RU	AE	0.0558	0.0893	1	0.0783115	0.0393884	0.237	0.665349	3
RU	AE	0.0438	0.0566	0	0.0682937	0.0386369	0.179	0.638673	4
RU	AE	0.0496	0.0949	0	0.0655601	0.0370213	0.2019	0.639103	3
RU	AE	0.0514	0.0655	1	0.0629054	0.0524316	0.2123	0.545405	3
RU	AE	0.0534	0.074	1	0.0823741	0.0291379	0.2357	0.738702	3
RU	AE	0.0511	0.1022	0	0.0675843	0.0398044	0.2135	0.629343	3
RU	AE	0.0498	0.0873	0	0.0700669	0.032443	0.2179	0.683513	3
RU	AE	0.0517	0.0788	1	0.0768388	0.0290771	0.2212	0.72547	3
RU	AE	0.0292	0.0666	0	0.050947	0.0330682	0.1314	0.606402	4
RU	AE	0.0496	0.0752	1	0.0848087	0.0253866	0.2184	0.769622	3
RU	AE	0.057	0.1073	0	0.0856434	0.0293989	0.221	0.744452	3
RU	AE	0.0484	0.0934	0	0.0546621	0.0361038	0.1935	0.602231	3
RU	AE	0.0545	0.0893	1	0.0877948	0.0250052	0.2393	0.778323	3
RU	AE	0.05	0.1058	0	0.0806299	0.026205	0.2091	0.754715	3
RU	AE	0.0445	0.067	0	0.0764203	0.0218031	0.194	0.778026	3
RU	AE	0.0487	0.0651	1	0.0878812	0.0335623	0.2031	0.723638	4

## Sheet: Choice P and C
Choice	Colony	Initweight	PROTEIN	CARB	Sex	Days to Pupa
AC	S	0.1032	0.043445	0.0191898	1	3
AC	S	0.086	0.0734638	0.0540826	1	3
AC	S	0.0862	0.0647866	0.0456301	1	3
AC	S	0.0732	0.0639868	0.0506684	0	3
AC	S	0.094	0.075387	0.0423043	0	3
AC	S	0.0747	0.0514858	0.0472906	0	3
AC	S	0.0867	0.0529071	0.0357396	0	3
AC	S	0.0971	0.0673413	0.036402	1	3
AC	S	0.0807	0.0792533	0.0325278	1	3
AC	S	0.1006	0.0573649	0.0457211	1	3
AC	S	0.0987	0.0663623	0.0301451	1	3
AC	S	0.1121	0.0677165	0.0332084	1	3
AC	S	0.0717	0.0691025	0.0513535	1	3
AC	S	0.0715	0.0605416	0.0498974	0	3
AC	S	0.0664	0.0748118	0.0426692	1	3
AC	S	0.0838	0.0628151	0.0358569	0	3
AC	S	0.0769	0.0789481	0.0469589	1	3
AC	S	0.0748	0.0647828	0.0513947	0	3
AC	S	0.0959	0.0756786	0.0510253	1	3
AC	S	0.0766	0.046873	0.0414167	0	3
AC	S	0.0794	0.0719581	0.0428734	1	3
AC	S	0.1073	0.0738939	0.0363523	1	3
AC	S	0.077	0.0602346	0.0490727	1	2
AC	S	0.111	0.0749331	0.0570021	1	3
AC	S	0.0787	0.0600343	0.0448351	1	3
AC	S	0.1103	0.0672337	0.0405431	0	3
AC	S	0.1065	0.0631494	0.0377783	0	3
AC	S	0.104	0.0504039	0.0396572	0	2
AC	S	0.1153	0.0678799	0.0563042	0	3
AC	S	0.0733	0.0651564	0.0460849	1	3
AC	S	0.1209	0.0611467	0.0581008	0	3
AC	S	0.1136	0.07345	0.0607345	0	3
AC	S	0.0722	0.0876625	0.056443	1	3
AC	RU	0.0756	0.0642976	0.0364213	0	3
AC	RU	0.0641	0.067329	0.0361259	1	3
AC	RU	0.0763	0.0625735	0.032025	1	3
AC	RU	0.0851	0.0702277	0.0484057	1	3
AC	RU	0.0753	0.0564906	0.0430846	1	3
AC	RU	0.0806	0.0658771	0.0432997	1	3
AC	RU	0.0729	0.0676562	0.0351222	1	3
AC	RU	0.0737	0.0751096	0.0266876	0	3
AC	RU	0.0867	0.0648152	0.0514313	1	3
AC	RU	0.0877	0.0670643	0.0319512	1	3
AC	RU	0.088	0.0743153	0.0253588	1	3
AC	RU	0.0744	0.0667927	0.0404568	1	3
AC	RU	0.0876	0.0708129	0.0386688	1	3
AC	RU	0.0704	0.0757769	0.0190993	1	3
AC	RU	0.0964	0.065726	0.0539858	1	3
AC	RU	0.0842	0.059463	0.0378936	1	3
AC	RU	0.0916	0.0593135	0.0531413	1	3
AC	RU	0.0915	0.0760739	0.0272145	0	3
AC	RU	0.0939	0.0917948	0.0271365	1	3
AC	RU	0.0845	0.0783779	0.025247	0	3
AC	RU	0.0913	0.067864	0.0272231	1	3
AC	RU	0.0721	0.0827306	0.0275901	1	3
AC	RU	0.0758	0.0666358	0.0290143	0	3
AC	RU	0.0936	0.074298	0.0325076	1	3
AC	RU	0.0893	0.0620321	0.0468082	1	3
AC	RU	0.0765	0.0778727	0.0263124	0	3
AC	RU	0.0723	0.0813561	0.0481282	1	3
AC	RU	0.0991	0.0679898	0.0298704	0	3
AC	RU	0.086	0.0632776	0.0314474	1	3
AC	RU	0.0923	0.0619786	0.0326614	0	3
AC	RU	0.0861	0.053677	0.0370868	1	3
AC	RU	0.1058	0.0565599	0.0289039	0	2
AC	RU	0.1062	0.0777042	0.0331528	0	3
AC	RU	0.0766	0.0679035	0.0320457	0	3
AC	RU	0.0665	0.064122	0.0254017	0	3
AC	RU	0.0818	0.0675043	0.0306516	0	4
AC	RU	0.0739	0.0668166	0.0354835	1	3
AC	RU	0.0835	0.0668313	0.0429017	1	3
AC	RU	0.0826	0.0884845	0.0214945	1	3
AD	S	0.0891	0.0743959	0.0266583	1	3
AD	S	0.094	0.0719963	0.0668337	0	3
AD	S	0.0911	0.0625592	0.0663035	1	3
AD	S	0.059	0.06906	0.0353723	0	3
AD	S	0.0735	0.0702304	0.0287383	1	3
AD	S	0.0886	0.0649121	0.0495657	0	3
AD	S	0.0988	0.0715488	0.0762149	0	3
AD	S	0.0632	0.0666508	0.0441765	1	3
AD	S	0.0787	0.0684679	0.0323102	0	3
AD	S	0.0835	0.062322	0.037527	0	3
AD	S	0.0777	0.0538129	0.0586218	1	3
AD	S	0.1051	0.056617	0.0507176	1	3
AD	S	0.0854	0.0646117	0.0427874	1	3
AD	S	0.0754	0.0635222	0.0566866	1	3
AD	S	0.0704	0.0558307	0.0584656	0	3
AD	S	0.0842	0.064359	0.065124	0	3
AD	S	0.09	0.0713821	0.0694795	1	3
AD	S	0.1089	0.0743382	0.0521175	1	3
AD	S	0.0875	0.0672368	0.0561477	0	3
AD	S	0.0712	0.0608865	0.0709343	1	3
AD	S	0.0934	0.0765056	0.0198099	0	3
AD	S	0.0623	0.0708567	0.0641495	0	3
AD	S	0.1049	0.061929	0.0905583	1	3
AD	S	0.0697	0.0473946	0.0522658	1	4
AD	S	0.0987	0.0681961	0.0559241	0	3
AD	S	0.0707	0.0641069	0.0454565	0	3
AD	S	0.0822	0.0721034	0.0276125	0	3
AD	S	0.0798	0.0696699	0.0436748	1	3
AD	S	0.0744	0.0621364	0.0492012	1	3
AD	S	0.0787	0.0715491	0.0544239	0	3
AD	S	0.0759	0.0686969	0.0533879	1	3
AD	S	0.1064	0.0650745	0.0534285	1	3
AD	S	0.0953	0.0644917	0.0433942	1	3
AD	S	0.0672	0.0573235	0.0458136	0	3
AD	S	0.0751	0.0648994	0.0648399	0	3
AD	S	0.1109	0.0723742	0.0874496	0	3
AD	S	0.1226	0.0480612	0.0565878	0	3
AD	S	0.1079	0.0805657	0.0319172	0	3
AD	S	0.1119	0.0726868	0.0819939	0	3
AD	RU	0.0563	0.0658657	0.0213034	0	3
AD	RU	0.0562	0.0675758	0.0293474	0	4
AD	RU	0.0857	0.0773548	0.0206367	0	3
AD	RU	0.0897	0.068668	0.0189742	0	3
AD	RU	0.1108	0.0688188	0.0311569	1	3
AD	RU	0.0977	0.0645353	0.0357776	0	3
AD	RU	0.1071	0.057511	0.0571753	1	3
AD	RU	0.1009	0.0623997	0.0408907	1	3
AD	RU	0.1072	0.0541831	0.0428572	0	3
AD	RU	0.0653	0.0656674	0.0287205	0	3
AD	RU	0.1009	0.0757923	0.0270649	0	3
AD	RU	0.0634	0.0702076	0.0446646	0	4
AD	RU	0.08	0.0564428	0.0575895	0	3
AD	RU	0.1039	0.0713884	0.0260449	0	3
AD	RU	0.0964	0.0697598	0.0349277	0	3
AD	RU	0.0633	0.0569266	0.0449615	0	3
AD	RU	0.0859	0.0329654	0.0212022	0	3
AD	RU	0.0867	0.0439858	0.0381181	0	3
AD	RU	0.109	0.0625361	0.0211393	0	3
AD	RU	0.0762	0.0782388	0.0247577	0	3
AD	RU	0.0926	0.0607857	0.0575106	1	3
AD	RU	0.1016	0.0585425	0.0177713	0	3
AD	RU	0.1094	0.0684498	0.0614871	1	3
AD	RU	0.0748	0.0654972	0.0270937	0	3
AD	RU	0.1032	0.0691478	0.0221177	0	3
AD	RU	0.115	0.0721547	0.0274822	1	3
AD	RU	0.0981	0.0611433	0.0447067	0	3
AD	RU	0.0959	0.0609064	0.0227701	1	3
AD	RU	0.1051	0.071526	0.0354088	1	3
AD	RU	0.0956	0.0629254	0.029797	1	3
AD	RU	0.1049	0.0546421	0.0562577	1	3
AD	RU	0.0845	0.0540755	0.0584728	1	3
AD	RU	0.0726	0.0437067	0.0444043	0	3
AD	RU	0.0876	0.0563714	0.0513365	0	3
AD	RU	0.118	0.0788749	0.0241335	0	3
AD	RU	0.1285	0.0557268	0.0195476	0	2
AE	S	0.0817	0.0499657	0.0381297	1	4
AE	S	0.0827	0.0533199	0.0480788	1	3
AE	S	0.092	0.061	0.0645936	0	3
AE	S	0.0993	0.0644975	0.0426711	0	3
AE	S	0.1188	0.0611746	0.0410315	0	3
AE	S	0.1038	0.0563006	0.0569496	0	3
AE	S	0.1097	0.0792535	0.0422792	0	3
AE	S	0.0812	0.0325321	0.034321	1	4
AE	S	0.0869	0.0526817	0.0298434	0	3
AE	S	0.1092	0.077892	0.0311452	0	3
AE	S	0.0738	0.0611077	0.0722923	1	4
AE	S	0.0954	0.0668856	0.0392773	0	3
AE	S	0.1037	0.0699474	0.0405205	1	3
AE	S	0.0822	0.0476073	0.0478363	0	3
AE	S	0.1095	0.0610495	0.0578149	1	3
AE	S	0.1039	0.075321	0.0402082	1	3
AE	S	0.1135	0.0509584	0.0320331	0	2
AE	S	0.1033	0.0692453	0.0389955	0	3
AE	S	0.0792	0.0696482	0.0399742	0	3
AE	S	0.1129	0.0598693	0.0467108	0	3
AE	S	0.0779	0.0678788	0.0538216	1	3
AE	S	0.1094	0.0471195	0.0572212	0	4
AE	S	0.0602	0.0666287	0.0488689	1	3
AE	S	0.1093	0.0526286	0.0720251	1	3
AE	S	0.082	0.0745571	0.0749099	0	3
AE	S	0.094	0.0638414	0.0387967	1	3
AE	S	0.0805	0.0692862	0.0542844	0	3
AE	S	0.083	0.081383	0.0386681	0	3
AE	S	0.1024	0.0565767	0.0565979	1	3
AE	S	0.08	0.0447462	0.0467629	1	3
AE	S	0.0955	0.0539645	0.0476664	0	3
AE	S	0.0706	0.07012	0.0587577	0	3
AE	S	0.1087	0.0594134	0.063557	1	3
AE	S	0.0973	0.0764263	0.038292	1	3
AE	S	0.1025	0.0495101	0.0590374	0	3
AE	S	0.0776	0.0758492	0.0538914	1	3
AE	S	0.0726	0.0762798	0.0327144	0	3
AE	S	0.0876	0.0802366	0.0548414	1	4
AE	S	0.0639	0.0716875	0.0400121	0	3
AE	RU	0.106	0.0641935	0.0216875	0	3
AE	RU	0.0822	0.0486104	0.062995	1	3
AE	RU	0.1071	0.0513346	0.0405329	0	3
AE	RU	0.0971	0.055408	0.0197947	0	3
AE	RU	0.0975	0.0651908	0.0311787	0	3
AE	RU	0.1149	0.0522859	0.0402232	1	3
AE	RU	0.1138	0.0740911	0.035074	1	3
AE	RU	0.0741	0.0550724	0.0262191	0	3
AE	RU	0.0961	0.0573466	0.0440683	1	3
AE	RU	0.0737	0.064828	0.0215261	0	3
AE	RU	0.0929	0.0716384	0.0277879	0	3
AE	RU	0.0863	0.0683622	0.0220358	0	3
AE	RU	0.091	0.052535	0.0301415	0	3
AE	RU	0.0807	0.0726742	0.0354663	1	4
AE	RU	0.116	0.0685689	0.0254914	0	3
AE	RU	0.0743	0.0744973	0.0308848	0	4
AE	RU	0.1018	0.0563243	0.0290841	0	3
AE	RU	0.11	0.0709856	0.04222	0	3
AE	RU	0.1033	0.0657242	0.0416927	0	3
AE	RU	0.0675	0.0508088	0.0271935	0	3
AE	RU	0.0767	0.0567273	0.0267935	0	3
AE	RU	0.0686	0.0719852	0.0313526	1	3
AE	RU	0.1001	0.0751929	0.0281438	1	3
AE	RU	0.0646	0.0758621	0.022289	1	3
AE	RU	0.0893	0.0783115	0.0393884	1	3
AE	RU	0.0566	0.0682937	0.0386369	0	4
AE	RU	0.0949	0.0655601	0.0370213	0	3
AE	RU	0.0655	0.0629054	0.0524316	1	3
AE	RU	0.074	0.0823741	0.0291379	1	3
AE	RU	0.1022	0.0675843	0.0398044	0	3
AE	RU	0.0873	0.0700669	0.032443	0	3
AE	RU	0.0788	0.0768388	0.0290771	1	3
AE	RU	0.0666	0.050947	0.0330682	0	4
AE	RU	0.0752	0.0848087	0.0253866	1	3
AE	RU	0.1073	0.0856434	0.0293989	0	3
AE	RU	0.0934	0.0546621	0.0361038	0	3
AE	RU	0.0893	0.0877948	0.0250052	1	3
AE	RU	0.1058	0.0806299	0.026205	0	3
AE	RU	0.067	0.0764203	0.0218031	0	3
AE	RU	0.0651	0.0878812	0.0335623	1	4

## Sheet: Legend
	Units for dry pupal weight, initial larval weight, and protein and carbohydrate are in grams.
	Initial larval weight is the wet weight of larvae (not dry weight) at the start of the experiment.
	Colony: S = Bt-S, RU = Bt-RU
	Choice: AC = 50p:10c & 30p:30c, AD = 50p:10c & 20p:40c, AE = 50p:10c & 10p:50c
	Sex: 0 = female, 1 = male
	Under "Daily choice", Day 3 means consumption to the end of feeding (ie. Pupation)

## Sheet: Daily choice
Colony	Choice	Day	Weight	Insect	Protein	Carb	Sex
S	AC	1	0.1032	1	0.0223659	0.00790415	1
S	AC	1	0.086	2	0.0217028	0.00933352	1
S	AC	1	0.0862	3	0.0168597	0.0114369	1
S	AC	1	0.0732	4	0.0213772	0.0164463	0
S	AC	1	0.094	5	0.0181952	0.00706286	0
S	AC	1	0.0747	6	0.0177102	0.0155858	0
S	AC	1	0.0867	7	0.0148171	0.0130041	0
S	AC	1	0.0971	8	0.0178869	0.0125932	1
S	AC	1	0.0807	9	0.0217829	0.0169672	1
S	AC	1	0.1006	10	0.0217003	0.0121462	1
S	AC	1	0.0987	11	0.022519	0.00696174	1
S	AC	1	0.1121	12	0.0150701	0.012829	1
S	AC	1	0.0717	13	0.0175977	0.00895356	1
S	AC	1	0.0715	14	0.0156146	0.0136122	0
S	AC	1	0.0664	15	0.019323	0.0107445	1
S	AC	1	0.0838	16	0.0149932	0.00596122	0
S	AC	1	0.0769	17	0.0200784	0.01227	1
S	AC	1	0.0748	18	0.0200918	0.0111498	0
S	AC	1	0.0959	19	0.0210704	0.00698206	1
S	AC	1	0.0766	20	0.0158277	0.0142996	0
S	AC	1	0.0794	21	0.0219074	0.00999828	1
S	AC	1	0.1073	22	0.0185856	0.00585978	1
S	AC	1	0.077	23	0.0231026	0.0220622	1
S	AC	1	0.111	24	0.0221021	0.00565429	1
S	AC	1	0.0787	25	0.025646	0.0163245	1
S	AC	1	0.1103	26	0.0205969	0.017077	0
S	AC	1	0.1065	27	0.0220661	0.0158453	0
S	AC	1	0.104	28	0.0207713	0.0169848	0
S	AC	1	0.1153	29	0.0173852	0.013641	0
S	AC	1	0.0733	30	0.0231732	0.0197225	1
S	AC	1	0.1209	31	0.0215225	0.0198502	0
S	AC	1	0.1136	32	0.0179528	0.006574	0
S	AC	1	0.0722	33	0.0261363	0.0192241	1
RU	AC	1	0.0756	1	0.0152698	0.011643	0
RU	AC	1	0.0641	2	0.0153961	0.00382347	1
RU	AC	1	0.0763	3	0.0161109	0.00617447	1
RU	AC	1	0.0851	4	0.0182415	0.00982829	1
RU	AC	1	0.0753	5	0.0131696	0.0111983	1
RU	AC	1	0.0806	6	0.0162223	0.012329	1
RU	AC	1	0.0729	7	0.0111988	0.0103456	1
RU	AC	1	0.0737	8	0.0194936	0.00868545	0
RU	AC	1	0.0867	9	0.0177122	0.0105935	1
RU	AC	1	0.0877	10	0.0155586	0.00953183	1
RU	AC	1	0.088	11	0.0168082	0.00384895	1
RU	AC	1	0.0744	12	0.0165693	0.0153817	1
RU	AC	1	0.0876	13	0.0135325	0.00478705	1
RU	AC	1	0.0704	14	0.0208037	0.00506654	1
RU	AC	1	0.0964	15	0.0174985	0.00916331	1
RU	AC	1	0.0842	16	0.0144694	0.00982242	1
RU	AC	1	0.0916	17	0.0163351	0.0124943	1
RU	AC	1	0.0915	18	0.0170075	0.0141571	0
RU	AC	1	0.0939	19	0.0194267	0.0115721	1
RU	AC	1	0.0845	20	0.021865	0.0112645	0
RU	AC	1	0.0913	21	0.0114946	0.00977361	1
RU	AC	1	0.0721	22	0.0171997	0.00493344	1
RU	AC	1	0.0758	23	0.0203153	0.0105491	0
RU	AC	1	0.0936	24	0.0173599	0.008223	1
RU	AC	1	0.0893	25	0.0151545	0.00918361	1
RU	AC	1	0.0765	26	0.0159989	0.00432415	0
RU	AC	1	0.0723	27	0.0211204	0.0138107	1
RU	AC	1	0.0991	28	0.0187411	0.00808338	0
RU	AC	1	0.086	29	0.0160161	0.0108815	1
RU	AC	1	0.0923	30	0.0201403	0.00954638	0
RU	AC	1	0.0861	31	0.0213883	0.0105303	1
RU	AC	1	0.1058	32	0.0224149	0.00937278	0
RU	AC	1	0.1062	33	0.0163991	0.00661796	0
RU	AC	1	0.0766	34	0.0136535	0.00365332	0
RU	AC	1	0.0665	35	0.0170779	0.00419611	0
RU	AC	1	0.0818	36	0.0102352	0.0080291	0
RU	AC	1	0.0739	37	0.0172023	0.00576092	1
RU	AC	1	0.0835	38	0.0157616	0.0146764	1
RU	AC	1	0.0826	39	0.0212502	0.0068072	1
S	AD	1	0.0891	1	0.0244946	0.009075	1
S	AD	1	0.094	2	0.0226717	0.0283901	0
S	AD	1	0.0911	3	0.0194992	0.0289813	1
S	AD	1	0.059	4	0.016149	0.0129149	0
S	AD	1	0.0735	5	0.0204238	0.00468493	1
S	AD	1	0.0886	6	0.023101	0.0197628	0
S	AD	1	0.0988	7	0.0247219	0.0237863	0
S	AD	1	0.0632	8	0.0188642	0.00457017	1
S	AD	1	0.0787	9	0.021365	0.00886687	0
S	AD	1	0.0835	10	0.0207379	0.00460379	0
S	AD	1	0.0777	11	0.0162627	0.0257557	1
S	AD	1	0.1051	12	0.0193074	0.0206767	1
S	AD	1	0.0854	13	0.0182758	0.0203877	1
S	AD	1	0.0754	14	0.0188093	0.0285446	1
S	AD	1	0.0704	15	0.0163301	0.0167166	0
S	AD	1	0.0842	16	0.0284961	0.0140511	0
S	AD	1	0.09	17	0.0245583	0.0104092	1
S	AD	1	0.1089	18	0.0302382	0.0101999	1
S	AD	1	0.0875	19	0.02285	0.00492057	0
S	AD	1	0.0712	20	0.0163269	0.0193365	1
S	AD	1	0.0934	21	0.0271902	0.00516944	0
S	AD	1	0.0623	22	0.0179872	0.016099	0
S	AD	1	0.1049	23	0.0211543	0.0345451	1
S	AD	1	0.0697	24	0.00883852	0.00750829	1
S	AD	1	0.0987	25	0.0206174	0.0313694	0
S	AD	1	0.0707	26	0.017475	0.0174418	0
S	AD	1	0.0822	27	0.0227022	0.00409562	0
S	AD	1	0.0798	28	0.0202869	0.0115793	1
S	AD	1	0.0744	29	0.0187682	0.00496767	1
S	AD	1	0.0787	30	0.0227708	0.0112259	0
S	AD	1	0.0759	31	0.0167659	0.0287703	1
S	AD	1	0.1064	32	0.0227671	0.0298103	1
S	AD	1	0.0953	33	0.0241909	0.00772732	1
S	AD	1	0.0672	34	0.0205508	0.00597939	0
S	AD	1	0.0751	35	0.0183882	0.0315558	0
S	AD	1	0.1109	36	0.0275313	0.034839	0
S	AD	1	0.1226	37	0.0204857	0.0141024	0
S	AD	1	0.1079	38	0.0298588	0.00580284	0
S	AD	1	0.1119	39	0.0207616	0.0342768	0
RU	AD	1	0.0563	1	0.0165667	0.00639049	0
RU	AD	1	0.0562	2	0.0141711	0.00568365	0
RU	AD	1	0.0857	3	0.0207008	0.00608528	0
RU	AD	1	0.0897	4	0.0160473	0.00343673	0
RU	AD	1	0.1108	5	0.0252603	0.00640975	1
RU	AD	1	0.0977	6	0.0254251	0.00436617	0
RU	AD	1	0.1071	7	0.0221656	0.0127573	1
RU	AD	1	0.1009	8	0.0221347	0.00386432	1
RU	AD	1	0.1072	9	0.0232637	0.00841678	0
RU	AD	1	0.0653	10	0.0147155	0.0110014	0
RU	AD	1	0.1009	11	0.0263288	0.00499868	0
RU	AD	1	0.0634	12	0.0157115	0.0070406	0
RU	AD	1	0.08	13	0.0153462	0.0293509	0
RU	AD	1	0.1039	14	0.0225014	0.00654323	0
RU	AD	1	0.0964	15	0.0218067	0.0111992	0
RU	AD	1	0.0633	16	0.011691	0.001992	0
RU	AD	1	0.0859	17	0.0149313	0.00956952	0
RU	AD	1	0.0867	18	0.013958	0.00459262	0
RU	AD	1	0.109	19	0.0226355	0.00559624	0
RU	AD	1	0.0762	20	0.0213908	0.0066039	0
RU	AD	1	0.0926	21	0.0169069	0.032772	1
RU	AD	1	0.1016	22	0.0259701	0.00388399	0
RU	AD	1	0.1094	23	0.0179309	0.0329868	1
RU	AD	1	0.0748	24	0.0195919	0.00510333	0
RU	AD	1	0.1032	25	0.023789	0.0101468	0
RU	AD	1	0.115	26	0.0276515	0.00758473	1
RU	AD	1	0.0981	27	0.0271845	0.00583086	0
RU	AD	1	0.0959	28	0.0237143	0.00636125	1
RU	AD	1	0.1051	29	0.0244316	0.0094534	1
RU	AD	1	0.0956	30	0.0228639	0.00523015	1
RU	AD	1	0.1049	31	0.0211294	0.0161934	1
RU	AD	1	0.0845	32	0.0165654	0.018754	1
RU	AD	1	0.0726	33	0.0132563	0.0219109	0
RU	AD	1	0.0876	34	0.0139148	0.0267445	0
RU	AD	1	0.118	35	0.0297786	0.00521338	0
RU	AD	1	0.1285	36	0.0311471	0.00570165	0
S	AE	1	0.0817	1	0.014755	0.0132894	1
S	AE	1	0.0827	2	0.0220389	0.0196586	1
S	AE	1	0.092	3	0.0224365	0.016897	0
S	AE	1	0.0993	4	0.0240337	0.0141472	0
S	AE	1	0.1188	5	0.0289865	0.0117415	0
S	AE	1	0.1038	6	0.0219947	0.0258298	0
S	AE	1	0.1097	7	0.0303913	0.00859631	0
S	AE	1	0.0812	8	0.0164426	0.00961476	1
S	AE	1	0.0869	9	0.020236	0.0104285	0
S	AE	1	0.1092	10	0.0301014	0.00914628	0
S	AE	1	0.0738	11	0.0186818	0.0245922	1
S	AE	1	0.0954	12	0.0224384	0.0201967	0
S	AE	1	0.1037	13	0.0295083	0.0133772	1
S	AE	1	0.0822	14	0.0235347	0.00750214	0
S	AE	1	0.1095	15	0.0267083	0.017115	1
S	AE	1	0.1039	16	0.0277854	0.0163889	1
S	AE	1	0.1135	17	0.0323056	0.011004	0
S	AE	1	0.1033	18	0.026956	0.0134185	0
S	AE	1	0.0792	19	0.0256364	0.0182786	0
S	AE	1	0.1129	20	0.0179791	0.0249025	0
S	AE	1	0.0779	21	0.0223977	0.0302747	1
S	AE	1	0.1094	22	0.0121346	0.0143532	0
S	AE	1	0.0602	23	0.0279871	0.0209427	1
S	AE	1	0.1093	24	0.0220563	0.0107271	1
S	AE	1	0.082	25	0.020777	0.0261482	0
S	AE	1	0.094	26	0.0189582	0.00955332	1
S	AE	1	0.0805	27	0.0208677	0.0115337	0
S	AE	1	0.083	28	0.0289167	0.0120978	0
S	AE	1	0.1024	29	0.0190179	0.0132197	1
S	AE	1	0.08	30	0.0186763	0.0143091	1
S	AE	1	0.0955	31	0.0197445	0.0144359	0
S	AE	1	0.0706	32	0.0297249	0.0199714	0
S	AE	1	0.1087	33	0.0233616	0.0149781	1
S	AE	1	0.0973	34	0.0274353	0.00854348	1
S	AE	1	0.1025	35	0.019505	0.0106	0
S	AE	1	0.0776	36	0.0212208	0.0104753	1
S	AE	1	0.0726	37	0.0269476	0.00679452	0
S	AE	1	0.0876	38	0.0177578	0.00597297	1
S	AE	1	0.0639	39	0.0242046	0.0102417	0
RU	AE	1	0.106	1	0.0245087	0.00704599	0
RU	AE	1	0.0822	2	0.0125894	0.0330777	1
RU	AE	1	0.1071	3	0.0170054	0.0239891	0
RU	AE	1	0.0971	4	0.0194444	0.00596854	0
RU	AE	1	0.0975	5	0.0281398	0.00938148	0
RU	AE	1	0.1149	6	0.0148353	0.0199229	1
RU	AE	1	0.1138	7	0.0219344	0.0190351	1
RU	AE	1	0.0741	8	0.0175911	0.0111687	0
RU	AE	1	0.0961	9	0.0212869	0.0132619	1
RU	AE	1	0.0737	10	0.0189913	0.00508619	0
RU	AE	1	0.0929	11	0.0300654	0.00855194	0
RU	AE	1	0.0863	12	0.0240755	0.00558132	0
RU	AE	1	0.091	13	0.0249344	0.00649493	0
RU	AE	1	0.0807	14	0.0151537	0.00891384	1
RU	AE	1	0.116	15	0.0317847	0.00870349	0
RU	AE	1	0.0743	16	0.0175702	0.00581074	0
RU	AE	1	0.1018	17	0.0274899	0.0062785	0
RU	AE	1	0.11	18	0.0260846	0.0168548	0
RU	AE	1	0.1033	19	0.0206268	0.0186058	0
RU	AE	1	0.0675	20	0.0140185	0.00925936	0
RU	AE	1	0.0767	21	0.0226131	0.0071776	0
RU	AE	1	0.0686	22	0.0193154	0.00654216	1
RU	AE	1	0.1001	23	0.0282412	0.00720072	1
RU	AE	1	0.0646	24	0.0199197	0.00530926	1
RU	AE	1	0.0893	25	0.0198511	0.0172275	1
RU	AE	1	0.0566	26	0.0134863	0.00596251	0
RU	AE	1	0.0949	27	0.0209274	0.0162331	0
RU	AE	1	0.0655	28	0.0176963	0.00537813	1
RU	AE	1	0.074	29	0.0201454	0.00911196	1
RU	AE	1	0.1022	30	0.023182	0.0185749	0
RU	AE	1	0.0873	31	0.0236941	0.00683156	0
RU	AE	1	0.0788	32	0.0214989	0.00540468	1
RU	AE	1	0.0666	33	0.0129359	0.00824707	0
RU	AE	1	0.0752	34	0.0206838	0.00776746	1
RU	AE	1	0.1073	35	0.0291461	0.00784727	0
RU	AE	1	0.0934	36	0.0264355	0.00880432	0
RU	AE	1	0.0893	37	0.0230701	0.00529503	1
RU	AE	1	0.1058	38	0.0300592	0.00698427	0
RU	AE	1	0.067	39	0.0204702	0.00648318	0
RU	AE	1	0.0651	40	0.0163944	0.00488626	1
S	AC	2	0.1032	1	0.0369314	0.0151357	1
S	AC	2	0.086	2	0.0506425	0.0320745	1
S	AC	2	0.0862	3	0.0430552	0.0365857	1
S	AC	2	0.0732	4	0.0467303	0.0329578	0
S	AC	2	0.094	5	0.047839	0.0292722	0
S	AC	2	0.0747	6	0.0402173	0.0372337	0
S	AC	2	0.0867	7	0.0399274	0.0258064	0
S	AC	2	0.0971	8	0.0428293	0.0276622	1
S	AC	2	0.0807	9	0.0598817	0.0248647	1
S	AC	2	0.1006	10	0.0429767	0.0322323	1
S	AC	2	0.0987	11	0.0484437	0.025055	1
S	AC	2	0.1121	12	0.0421537	0.0214715	1
S	AC	2	0.0717	13	0.0490985	0.0324395	1
S	AC	2	0.0715	14	0.0412187	0.0310359	0
S	AC	2	0.0664	15	0.0530648	0.0214667	1
S	AC	2	0.0838	16	0.0432175	0.0207596	0
S	AC	2	0.0769	17	0.0564398	0.0308659	1
S	AC	2	0.0748	18	0.0483173	0.0385169	0
S	AC	2	0.0959	19	0.0548435	0.0307333	1
S	AC	2	0.0766	20	0.0363486	0.0306409	0
S	AC	2	0.0794	21	0.0504094	0.0347635	1
S	AC	2	0.1073	22	0.0513034	0.0159953	1
S	AC	2	0.077	23	0.0602346	0.0490727	1
S	AC	2	0.111	24	0.0520493	0.034571	1
S	AC	2	0.0787	25	0.0481607	0.0360803	1
S	AC	2	0.1103	26	0.0534511	0.0273012	0
S	AC	2	0.1065	27	0.0508623	0.025887	0
S	AC	2	0.104	28	0.0504039	0.0396572	0
S	AC	2	0.1153	29	0.045235	0.0401595	0
S	AC	2	0.0733	30	0.054652	0.0363508	1
S	AC	2	0.1209	31	0.0482685	0.0453925	0
S	AC	2	0.1136	32	0.0463304	0.0341896	0
S	AC	2	0.0722	33	0.0643411	0.0401832	1
RU	AC	2	0.0756	1	0.0458206	0.029178	0
RU	AC	2	0.0641	2	0.0416729	0.029323	1
RU	AC	2	0.0763	3	0.0384802	0.0271183	1
RU	AC	2	0.0851	4	0.0508473	0.0305121	1
RU	AC	2	0.0753	5	0.0405275	0.0293305	1
RU	AC	2	0.0806	6	0.0455621	0.0351764	1
RU	AC	2	0.0729	7	0.0399281	0.0271857	1
RU	AC	2	0.0737	8	0.0522612	0.0173151	0
RU	AC	2	0.0867	9	0.0506111	0.0381578	1
RU	AC	2	0.0877	10	0.0453329	0.0251492	1
RU	AC	2	0.088	11	0.0470242	0.0191328	1
RU	AC	2	0.0744	12	0.0501652	0.024674	1
RU	AC	2	0.0876	13	0.0423707	0.0308619	1
RU	AC	2	0.0704	14	0.0530729	0.0142713	1
RU	AC	2	0.0964	15	0.0465153	0.0365809	1
RU	AC	2	0.0842	16	0.0399497	0.0248048	1
RU	AC	2	0.0916	17	0.0418394	0.0358998	1
RU	AC	2	0.0915	18	0.0543083	0.0225659	0
RU	AC	2	0.0939	19	0.0607426	0.0205153	1
RU	AC	2	0.0845	20	0.0592952	0.0186996	0
RU	AC	2	0.0913	21	0.0453962	0.0179545	1
RU	AC	2	0.0721	22	0.0527489	0.0202754	1
RU	AC	2	0.0758	23	0.0509649	0.0231397	0
RU	AC	2	0.0936	24	0.0500715	0.0224246	1
RU	AC	2	0.0893	25	0.0432886	0.032515	1
RU	AC	2	0.0765	26	0.0503426	0.0192151	0
RU	AC	2	0.0723	27	0.0533603	0.0422561	1
RU	AC	2	0.0991	28	0.0482047	0.0256289	0
RU	AC	2	0.086	29	0.0451895	0.0252619	1
RU	AC	2	0.0923	30	0.0457951	0.0190455	0
RU	AC	2	0.0861	31	0.0427853	0.0288113	1
RU	AC	2	0.1058	32	0.0565599	0.0289039	0
RU	AC	2	0.1062	33	0.0474116	0.0266844	0
RU	AC	2	0.0766	34	0.0384165	0.026044	0
RU	AC	2	0.0665	35	0.0496501	0.0110015	0
RU	AC	2	0.0818	36	0.0293645	0.0120462	0
RU	AC	2	0.0739	37	0.042583	0.0300259	1
RU	AC	2	0.0835	38	0.0417636	0.0379968	1
RU	AC	2	0.0826	39	0.0595518	0.0148218	1
S	AD	2	0.0891	1	0.0575603	0.0172625	1
S	AD	2	0.094	2	0.057717	0.0579393	0
S	AD	2	0.0911	3	0.0501617	0.0488975	1
S	AD	2	0.059	4	0.0504556	0.0273151	0
S	AD	2	0.0735	5	0.055428	0.0155955	1
S	AD	2	0.0886	6	0.0549657	0.0405858	0
S	AD	2	0.0988	7	0.0545954	0.0704908	0
S	AD	2	0.0632	8	0.0491126	0.0239769	1
S	AD	2	0.0787	9	0.0551279	0.0256079	0
S	AD	2	0.0835	10	0.051149	0.021972	0
S	AD	2	0.0777	11	0.0388824	0.0358287	1
S	AD	2	0.1051	12	0.0448887	0.0385962	1
S	AD	2	0.0854	13	0.0497718	0.0333801	1
S	AD	2	0.0754	14	0.0544175	0.0396158	1
S	AD	2	0.0704	15	0.0388228	0.0483732	0
S	AD	2	0.0842	16	0.0550008	0.0578308	0
S	AD	2	0.09	17	0.0565363	0.0557019	1
S	AD	2	0.1089	18	0.0639217	0.0407068	1
S	AD	2	0.0875	19	0.0487172	0.047728	0
S	AD	2	0.0712	20	0.0405086	0.0651463	1
S	AD	2	0.0934	21	0.0657077	0.0166509	0
S	AD	2	0.0623	22	0.0555981	0.0484148	0
S	AD	2	0.1049	23	0.0485579	0.0798931	1
S	AD	2	0.0697	24	0.0224179	0.0282024	1
S	AD	2	0.0987	25	0.0568247	0.0424685	0
S	AD	2	0.0707	26	0.0531173	0.0302095	0
S	AD	2	0.0822	27	0.0578168	0.0220338	0
S	AD	2	0.0798	28	0.0547048	0.0238211	1
S	AD	2	0.0744	29	0.0496019	0.0384971	1
S	AD	2	0.0787	30	0.0571929	0.0440039	0
S	AD	2	0.0759	31	0.0493033	0.0405885	1
S	AD	2	0.1064	32	0.0582083	0.0406131	1
S	AD	2	0.0953	33	0.0543823	0.0332955	1
S	AD	2	0.0672	34	0.0433036	0.040627	0
S	AD	2	0.0751	35	0.0517532	0.05133	0
S	AD	2	0.1109	36	0.0601745	0.0827633	0
S	AD	2	0.1226	37	0.0413726	0.0435459	0
S	AD	2	0.1079	38	0.0736102	0.0230395	0
S	AD	2	0.1119	39	0.0602741	0.0786099	0
RU	AD	2	0.0563	1	0.0482406	0.0163763	0
RU	AD	2	0.0562	2	0.0348074	0.014908	0
RU	AD	2	0.0857	3	0.0566491	0.0165031	0
RU	AD	2	0.0897	4	0.0477908	0.0136432	0
RU	AD	2	0.1108	5	0.0613845	0.0181618	1
RU	AD	2	0.0977	6	0.0564237	0.0208638	0
RU	AD	2	0.1071	7	0.0430318	0.0517805	1
RU	AD	2	0.1009	8	0.0555058	0.0287809	1
RU	AD	2	0.1072	9	0.0492785	0.0331757	0
RU	AD	2	0.0653	10	0.0488349	0.0202653	0
RU	AD	2	0.1009	11	0.0647241	0.0180115	0
RU	AD	2	0.0634	12	0.0385608	0.020355	0
RU	AD	2	0.08	13	0.0445135	0.0407625	0
RU	AD	2	0.1039	14	0.0567182	0.0222277	0
RU	AD	2	0.0964	15	0.0528254	0.0284983	0
RU	AD	2	0.0633	16	0.038564	0.0213411	0
RU	AD	2	0.0859	17	0.0289578	0.0190245	0
RU	AD	2	0.0867	18	0.0305682	0.0305391	0
RU	AD	2	0.109	19	0.0498205	0.0168472	0
RU	AD	2	0.0762	20	0.0607884	0.0160494	0
RU	AD	2	0.0926	21	0.0537071	0.0432078	1
RU	AD	2	0.1016	22	0.056277	0.0108006	0
RU	AD	2	0.1094	23	0.0531624	0.0534094	1
RU	AD	2	0.0748	24	0.0489782	0.0211009	0
RU	AD	2	0.1032	25	0.0575927	0.0183128	0
RU	AD	2	0.115	26	0.0577157	0.0243735	1
RU	AD	2	0.0981	27	0.0548068	0.033855	0
RU	AD	2	0.0959	28	0.0536322	0.016165	1
RU	AD	2	0.1051	29	0.0633951	0.0202314	1
RU	AD	2	0.0956	30	0.0478051	0.0245368	1
RU	AD	2	0.1049	31	0.0409553	0.0515984	1
RU	AD	2	0.0845	32	0.0480687	0.0472166	1
RU	AD	2	0.0726	33	0.0297868	0.0403995	0
RU	AD	2	0.0876	34	0.0497681	0.0376349	0
RU	AD	2	0.118	35	0.0676983	0.0206863	0
RU	AD	2	0.1285	36	0.0557268	0.0195476	0
S	AE	2	0.0817	1	0.0315818	0.0203766	1
S	AE	2	0.0827	2	0.0454316	0.0373072	1
S	AE	2	0.092	3	0.0423647	0.0552657	0
S	AE	2	0.0993	4	0.0585518	0.027365	0
S	AE	2	0.1188	5	0.05858	0.0344091	0
S	AE	2	0.1038	6	0.0504	0.0408428	0
S	AE	2	0.1097	7	0.0608183	0.0329914	0
S	AE	2	0.0812	8	0.0246533	0.0212229	1
S	AE	2	0.0869	9	0.040927	0.024852	0
S	AE	2	0.1092	10	0.0660106	0.0219434	0
S	AE	2	0.0738	11	0.0452988	0.0337516	1
S	AE	2	0.0954	12	0.0610364	0.0333549	0
S	AE	2	0.1037	13	0.0649743	0.0312121	1
S	AE	2	0.0822	14	0.0419078	0.0281543	0
S	AE	2	0.1095	15	0.0558999	0.0423435	1
S	AE	2	0.1039	16	0.0611811	0.0288794	1
S	AE	2	0.1135	17	0.0509584	0.0320331	0
S	AE	2	0.1033	18	0.0562987	0.0340262	0
S	AE	2	0.0792	19	0.0601845	0.0310778	0
S	AE	2	0.1129	20	0.0477559	0.0337524	0
S	AE	2	0.0779	21	0.0574593	0.0455128	1
S	AE	2	0.1094	22	0.0240699	0.0247521	0
S	AE	2	0.0602	23	0.0620703	0.0327752	1
S	AE	2	0.1093	24	0.0438318	0.0570283	1
S	AE	2	0.082	25	0.0620173	0.0552521	0
S	AE	2	0.094	26	0.045832	0.033393	1
S	AE	2	0.0805	27	0.0480868	0.0467202	0
S	AE	2	0.083	28	0.0736066	0.0300219	0
S	AE	2	0.1024	29	0.0430606	0.0453983	1
S	AE	2	0.08	30	0.0367311	0.0355301	1
S	AE	2	0.0955	31	0.0474575	0.0227017	0
S	AE	2	0.0706	32	0.0647358	0.0430407	0
S	AE	2	0.1087	33	0.0482019	0.0474333	1
S	AE	2	0.0973	34	0.0626107	0.0319774	1
S	AE	2	0.1025	35	0.0408324	0.045235	0
S	AE	2	0.0776	36	0.0621399	0.024336	1
S	AE	2	0.0726	37	0.0650743	0.0211802	0
S	AE	2	0.0876	38	0.0407191	0.0428244	1
S	AE	2	0.0639	39	0.0599619	0.027136	0
RU	AE	2	0.106	1	0.0528989	0.0161391	0
RU	AE	2	0.0822	2	0.0388502	0.0519613	1
RU	AE	2	0.1071	3	0.0479356	0.0304101	0
RU	AE	2	0.0971	4	0.0465299	0.0153098	0
RU	AE	2	0.0975	5	0.0630912	0.0211626	0
RU	AE	2	0.1149	6	0.0437959	0.0305242	1
RU	AE	2	0.1138	7	0.0584463	0.0295056	1
RU	AE	2	0.0741	8	0.0410232	0.0216687	0
RU	AE	2	0.0961	9	0.0531537	0.0271855	1
RU	AE	2	0.0737	10	0.0491491	0.0121655	0
RU	AE	2	0.0929	11	0.0657947	0.0175967	0
RU	AE	2	0.0863	12	0.0576194	0.0175641	0
RU	AE	2	0.091	13	0.0450891	0.0239587	0
RU	AE	2	0.0807	14	0.0417849	0.0143476	1
RU	AE	2	0.116	15	0.0628349	0.0184191	0
RU	AE	2	0.0743	16	0.0399309	0.0131171	0
RU	AE	2	0.1018	17	0.0538511	0.0243741	0
RU	AE	2	0.11	18	0.0586385	0.03383	0
RU	AE	2	0.1033	19	0.0535245	0.0319902	0
RU	AE	2	0.0675	20	0.0410331	0.0201178	0
RU	AE	2	0.0767	21	0.0516287	0.0145459	0
RU	AE	2	0.0686	22	0.055638	0.0139591	1
RU	AE	2	0.1001	23	0.0653853	0.0194668	1
RU	AE	2	0.0646	24	0.050111	0.0156705	1
RU	AE	2	0.0893	25	0.0597687	0.0314931	1
RU	AE	2	0.0566	26	0.0395155	0.0122686	0
RU	AE	2	0.0949	27	0.0540215	0.0256822	0
RU	AE	2	0.0655	28	0.0352363	0.0454947	1
RU	AE	2	0.074	29	0.0615612	0.0193482	1
RU	AE	2	0.1022	30	0.0594473	0.0340849	0
RU	AE	2	0.0873	31	0.058252	0.0259132	0
RU	AE	2	0.0788	32	0.0544102	0.0231032	1
RU	AE	2	0.0666	33	0.0284129	0.0153572	0
RU	AE	2	0.0752	34	0.0616619	0.0191959	1
RU	AE	2	0.1073	35	0.0691739	0.0226627	0
RU	AE	2	0.0934	36	0.0438403	0.0321626	0
RU	AE	2	0.0893	37	0.0655418	0.0168829	1
RU	AE	2	0.1058	38	0.0683556	0.0204504	0
RU	AE	2	0.067	39	0.056275	0.0158508	0
RU	AE	2	0.0651	40	0.0484259	0.0139313	1
S	AC	3	0.1032	1	0.043445	0.0191898	1
S	AC	3	0.086	2	0.0734638	0.0540826	1
S	AC	3	0.0862	3	0.0647866	0.0456301	1
S	AC	3	0.0732	4	0.0639868	0.0506684	0
S	AC	3	0.094	5	0.075387	0.0423043	0
S	AC	3	0.0747	6	0.0514858	0.0472906	0
S	AC	3	0.0867	7	0.0529071	0.0357396	0
S	AC	3	0.0971	8	0.0673413	0.036402	1
S	AC	3	0.0807	9	0.0792533	0.0325278	1
S	AC	3	0.1006	10	0.0573649	0.0457211	1
S	AC	3	0.0987	11	0.0663623	0.0301451	1
S	AC	3	0.1121	12	0.0677165	0.0332084	1
S	AC	3	0.0717	13	0.0691025	0.0513535	1
S	AC	3	0.0715	14	0.0605416	0.0498974	0
S	AC	3	0.0664	15	0.0748118	0.0426692	1
S	AC	3	0.0838	16	0.0628151	0.0358569	0
S	AC	3	0.0769	17	0.0789481	0.0469589	1
S	AC	3	0.0748	18	0.0647828	0.0513947	0
S	AC	3	0.0959	19	0.0756786	0.0510253	1
S	AC	3	0.0766	20	0.046873	0.0414167	0
S	AC	3	0.0794	21	0.0719581	0.0428734	1
S	AC	3	0.1073	22	0.0738939	0.0363523	1
S	AC	3	0.077	23	0.0602346	0.0490727	1
S	AC	3	0.111	24	0.0749331	0.0570021	1
S	AC	3	0.0787	25	0.0600343	0.0448351	1
S	AC	3	0.1103	26	0.0672337	0.0405431	0
S	AC	3	0.1065	27	0.0631494	0.0377783	0
S	AC	3	0.104	28	0.0504039	0.0396572	0
S	AC	3	0.1153	29	0.0678799	0.0563042	0
S	AC	3	0.0733	30	0.0651564	0.0460849	1
S	AC	3	0.1209	31	0.0611467	0.0581008	0
S	AC	3	0.1136	32	0.07345	0.0607345	0
S	AC	3	0.0722	33	0.0876625	0.056443	1
RU	AC	3	0.0756	1	0.0642976	0.0364213	0
RU	AC	3	0.0641	2	0.067329	0.0361259	1
RU	AC	3	0.0763	3	0.0625735	0.032025	1
RU	AC	3	0.0851	4	0.0702277	0.0484057	1
RU	AC	3	0.0753	5	0.0564906	0.0430846	1
RU	AC	3	0.0806	6	0.0658771	0.0432997	1
RU	AC	3	0.0729	7	0.0676562	0.0351222	1
RU	AC	3	0.0737	8	0.0751096	0.0266876	0
RU	AC	3	0.0867	9	0.0648152	0.0514313	1
RU	AC	3	0.0877	10	0.0670643	0.0319512	1
RU	AC	3	0.088	11	0.0743153	0.0253588	1
RU	AC	3	0.0744	12	0.0667927	0.0404568	1
RU	AC	3	0.0876	13	0.0708129	0.0386688	1
RU	AC	3	0.0704	14	0.0757769	0.0190993	1
RU	AC	3	0.0964	15	0.065726	0.0539858	1
RU	AC	3	0.0842	16	0.059463	0.0378936	1
RU	AC	3	0.0916	17	0.0593135	0.0531413	1
RU	AC	3	0.0915	18	0.0760739	0.0272145	0
RU	AC	3	0.0939	19	0.0917948	0.0271365	1
RU	AC	3	0.0845	20	0.0783779	0.025247	0
RU	AC	3	0.0913	21	0.067864	0.0272231	1
RU	AC	3	0.0721	22	0.0827306	0.0275901	1
RU	AC	3	0.0758	23	0.0666358	0.0290143	0
RU	AC	3	0.0936	24	0.074298	0.0325076	1
RU	AC	3	0.0893	25	0.0620321	0.0468082	1
RU	AC	3	0.0765	26	0.0778727	0.0263124	0
RU	AC	3	0.0723	27	0.0813561	0.0481282	1
RU	AC	3	0.0991	28	0.0679898	0.0298704	0
RU	AC	3	0.086	29	0.0632776	0.0314474	1
RU	AC	3	0.0923	30	0.0619786	0.0326614	0
RU	AC	3	0.0861	31	0.053677	0.0370868	1
RU	AC	3	0.1058	32	0.0565599	0.0289039	0
RU	AC	3	0.1062	33	0.0777042	0.0331528	0
RU	AC	3	0.0766	34	0.0679035	0.0320457	0
RU	AC	3	0.0665	35	0.064122	0.0254017	0
RU	AC	3	0.0818	36	0.0675043	0.0306516	0
RU	AC	3	0.0739	37	0.0668166	0.0354835	1
RU	AC	3	0.0835	38	0.0668313	0.0429017	1
RU	AC	3	0.0826	39	0.0884845	0.0214945	1
S	AD	3	0.0891	1	0.0743959	0.0266583	1
S	AD	3	0.094	2	0.0719963	0.0668337	0
S	AD	3	0.0911	3	0.0625592	0.0663035	1
S	AD	3	0.059	4	0.06906	0.0353723	0
S	AD	3	0.0735	5	0.0702304	0.0287383	1
S	AD	3	0.0886	6	0.0649121	0.0495657	0
S	AD	3	0.0988	7	0.0715488	0.0762149	0
S	AD	3	0.0632	8	0.0666508	0.0441765	1
S	AD	3	0.0787	9	0.0684679	0.0323102	0
S	AD	3	0.0835	10	0.062322	0.037527	0
S	AD	3	0.0777	11	0.0538129	0.0586218	1
S	AD	3	0.1051	12	0.056617	0.0507176	1
S	AD	3	0.0854	13	0.0646117	0.0427874	1
S	AD	3	0.0754	14	0.0635222	0.0566866	1
S	AD	3	0.0704	15	0.0558307	0.0584656	0
S	AD	3	0.0842	16	0.064359	0.065124	0
S	AD	3	0.09	17	0.0713821	0.0694795	1
S	AD	3	0.1089	18	0.0743382	0.0521175	1
S	AD	3	0.0875	19	0.0672368	0.0561477	0
S	AD	3	0.0712	20	0.0608865	0.0709343	1
S	AD	3	0.0934	21	0.0765056	0.0198099	0
S	AD	3	0.0623	22	0.0708567	0.0641495	0
S	AD	3	0.1049	23	0.061929	0.0905583	1
S	AD	3	0.0697	24	0.0473946	0.0522658	1
S	AD	3	0.0987	25	0.0681961	0.0559241	0
S	AD	3	0.0707	26	0.0641069	0.0454565	0
S	AD	3	0.0822	27	0.0721034	0.0276125	0
S	AD	3	0.0798	28	0.0696699	0.0436748	1
S	AD	3	0.0744	29	0.0621364	0.0492012	1
S	AD	3	0.0787	30	0.0715491	0.0544239	0
S	AD	3	0.0759	31	0.0686969	0.0533879	1
S	AD	3	0.1064	32	0.0650745	0.0534285	1
S	AD	3	0.0953	33	0.0644917	0.0433942	1
S	AD	3	0.0672	34	0.0573235	0.0458136	0
S	AD	3	0.0751	35	0.0648994	0.0648399	0
S	AD	3	0.1109	36	0.0723742	0.0874496	0
S	AD	3	0.1226	37	0.0480612	0.0565878	0
S	AD	3	0.1079	38	0.0805657	0.0319172	0
S	AD	3	0.1119	39	0.0726868	0.0819939	0
RU	AD	3	0.0563	1	0.0658657	0.0213034	0
RU	AD	3	0.0562	2	0.0675758	0.0293474	0
RU	AD	3	0.0857	3	0.0773548	0.0206367	0
RU	AD	3	0.0897	4	0.068668	0.0189742	0
RU	AD	3	0.1108	5	0.0688188	0.0311569	1
RU	AD	3	0.0977	6	0.0645353	0.0357776	0
RU	AD	3	0.1071	7	0.057511	0.0571753	1
RU	AD	3	0.1009	8	0.0623997	0.0408907	1
RU	AD	3	0.1072	9	0.0541831	0.0428572	0
RU	AD	3	0.0653	10	0.0656674	0.0287205	0
RU	AD	3	0.1009	11	0.0757923	0.0270649	0
RU	AD	3	0.0634	12	0.0702076	0.0446646	0
RU	AD	3	0.08	13	0.0564428	0.0575895	0
RU	AD	3	0.1039	14	0.0713884	0.0260449	0
RU	AD	3	0.0964	15	0.0697598	0.0349277	0
RU	AD	3	0.0633	16	0.0569266	0.0449615	0
RU	AD	3	0.0859	17	0.0329654	0.0212022	0
RU	AD	3	0.0867	18	0.0439858	0.0381181	0
RU	AD	3	0.109	19	0.0625361	0.0211393	0
RU	AD	3	0.0762	20	0.0782388	0.0247577	0
RU	AD	3	0.0926	21	0.0607857	0.0575106	1
RU	AD	3	0.1016	22	0.0585425	0.0177713	0
RU	AD	3	0.1094	23	0.0684498	0.0614871	1
RU	AD	3	0.0748	24	0.0654972	0.0270937	0
RU	AD	3	0.1032	25	0.0691478	0.0221177	0
RU	AD	3	0.115	26	0.0721547	0.0274822	1
RU	AD	3	0.0981	27	0.0611433	0.0447067	0
RU	AD	3	0.0959	28	0.0609064	0.0227701	1
RU	AD	3	0.1051	29	0.071526	0.0354088	1
RU	AD	3	0.0956	30	0.0629254	0.029797	1
RU	AD	3	0.1049	31	0.0546421	0.0562577	1
RU	AD	3	0.0845	32	0.0540755	0.0584728	1
RU	AD	3	0.0726	33	0.0437067	0.0444043	0
RU	AD	3	0.0876	34	0.0563714	0.0513365	0
RU	AD	3	0.118	35	0.0788749	0.0241335	0
RU	AD	3	0.1285	36	0.0557268	0.0195476	0
S	AE	3	0.0817	1	0.0499657	0.0381297	1
S	AE	3	0.0827	2	0.0533199	0.0480788	1
S	AE	3	0.092	3	0.061	0.0645936	0
S	AE	3	0.0993	4	0.0644975	0.0426711	0
S	AE	3	0.1188	5	0.0611746	0.0410315	0
S	AE	3	0.1038	6	0.0563006	0.0569496	0
S	AE	3	0.1097	7	0.0792535	0.0422792	0
S	AE	3	0.0812	8	0.0325321	0.034321	1
S	AE	3	0.0869	9	0.0526817	0.0298434	0
S	AE	3	0.1092	10	0.077892	0.0311452	0
S	AE	3	0.0738	11	0.0611077	0.0722923	1
S	AE	3	0.0954	12	0.0668856	0.0392773	0
S	AE	3	0.1037	13	0.0699474	0.0405205	1
S	AE	3	0.0822	14	0.0476073	0.0478363	0
S	AE	3	0.1095	15	0.0610495	0.0578149	1
S	AE	3	0.1039	16	0.075321	0.0402082	1
S	AE	3	0.1135	17	0.0509584	0.0320331	0
S	AE	3	0.1033	18	0.0692453	0.0389955	0
S	AE	3	0.0792	19	0.0696482	0.0399742	0
S	AE	3	0.1129	20	0.0598693	0.0467108	0
S	AE	3	0.0779	21	0.0678788	0.0538216	1
S	AE	3	0.1094	22	0.0471195	0.0572212	0
S	AE	3	0.0602	23	0.0666287	0.0488689	1
S	AE	3	0.1093	24	0.0526286	0.0720251	1
S	AE	3	0.082	25	0.0745571	0.0749099	0
S	AE	3	0.094	26	0.0638414	0.0387967	1
S	AE	3	0.0805	27	0.0692862	0.0542844	0
S	AE	3	0.083	28	0.081383	0.0386681	0
S	AE	3	0.1024	29	0.0565767	0.0565979	1
S	AE	3	0.08	30	0.0447462	0.0467629	1
S	AE	3	0.0955	31	0.0539645	0.0476664	0
S	AE	3	0.0706	32	0.07012	0.0587577	0
S	AE	3	0.1087	33	0.0594134	0.063557	1
S	AE	3	0.0973	34	0.0764263	0.038292	1
S	AE	3	0.1025	35	0.0495101	0.0590374	0
S	AE	3	0.0776	36	0.0758492	0.0538914	1
S	AE	3	0.0726	37	0.0762798	0.0327144	0
S	AE	3	0.0876	38	0.0802366	0.0548414	1
S	AE	3	0.0639	39	0.0716875	0.0400121	0
RU	AE	3	0.106	1	0.0641935	0.0216875	0
RU	AE	3	0.0822	2	0.0486104	0.062995	1
RU	AE	3	0.1071	3	0.0513346	0.0405329	0
RU	AE	3	0.0971	4	0.055408	0.0197947	0
RU	AE	3	0.0975	5	0.0651908	0.0311787	0
RU	AE	3	0.1149	6	0.0522859	0.0402232	1
RU	AE	3	0.1138	7	0.0740911	0.035074	1
RU	AE	3	0.0741	8	0.0550724	0.0262191	0
RU	AE	3	0.0961	9	0.0573466	0.0440683	1
RU	AE	3	0.0737	10	0.064828	0.0215261	0
RU	AE	3	0.0929	11	0.0716384	0.0277879	0
RU	AE	3	0.0863	12	0.0683622	0.0220358	0
RU	AE	3	0.091	13	0.052535	0.0301415	0
RU	AE	3	0.0807	14	0.0726742	0.0354663	1
RU	AE	3	0.116	15	0.0685689	0.0254914	0
RU	AE	3	0.0743	16	0.0744973	0.0308848	0
RU	AE	3	0.1018	17	0.0563243	0.0290841	0
RU	AE	3	0.11	18	0.0709856	0.04222	0
RU	AE	3	0.1033	19	0.0657242	0.0416927	0
RU	AE	3	0.0675	20	0.0508088	0.0271935	0
RU	AE	3	0.0767	21	0.0567273	0.0267935	0
RU	AE	3	0.0686	22	0.0719852	0.0313526	1
RU	AE	3	0.1001	23	0.0751929	0.0281438	1
RU	AE	3	0.0646	24	0.0758621	0.022289	1
RU	AE	3	0.0893	25	0.0783115	0.0393884	1
RU	AE	3	0.0566	26	0.0682937	0.0386369	0
RU	AE	3	0.0949	27	0.0655601	0.0370213	0
RU	AE	3	0.0655	28	0.0629054	0.0524316	1
RU	AE	3	0.074	29	0.0823741	0.0291379	1
RU	AE	3	0.1022	30	0.0675843	0.0398044	0
RU	AE	3	0.0873	31	0.0700669	0.032443	0
RU	AE	3	0.0788	32	0.0768388	0.0290771	1
RU	AE	3	0.0666	33	0.050947	0.0330682	0
RU	AE	3	0.0752	34	0.0848087	0.0253866	1
RU	AE	3	0.1073	35	0.0856434	0.0293989	0
RU	AE	3	0.0934	36	0.0546621	0.0361038	0
RU	AE	3	0.0893	37	0.0877948	0.0250052	1
RU	AE	3	0.1058	38	0.0806299	0.026205	0
RU	AE	3	0.067	39	0.0764203	0.0218031	0
RU	AE	3	0.0651	40	0.0878812	0.0335623	1
